# Supplementary material for: Fluids as primary carriers of sulphur and copper in magmatic assimilation
Source: Nat Commun. 2021 Nov 16;12:6609. doi: 10.1038/s41467-021-26969-3 (PMC8595724; doi:10.1038/s41467-021-26969-3)
Supplement: Supplementary file 3 — Supplementary Data 1 [file 41467_2021_26969_MOESM3_ESM.xlsx]

## Sheet: Supplementary Data 1
		Sample	Standard
	Detection limit	Starting material (VF-BS1)	GSP-22,3	BHVO-23	GSR-63	SY-31	MRB-125	PR-11	IFP 160 0004	Sulfanilamide6	Certified value1,2,3,4,5	Deviation from standard	cv
SiO2 (wt.%)	0.04	62.31	66.77 ± 0.31 (38)								66.6 ± 0.8	0.00255255	0.0046428
TiO2	0.01	0.7	0.665 ± 0.013 (38)								0.66 ± 0.02	0.00757576	0.0195489
Al2O3	0.02	15.02	14.95 ± 0.07 (38)								14.9 ± 0.2	0.0033557	0.00468227
Fe2O3 total	0.01	6.9	4.90 ± 0.05 (38)								4.9 ± 0.16	0	0.0102041
MnO	0.002	0.058	0.0370 ± 0.0022 (38)								0.0413 ± 00026	0.104116	0.0594595
MgO	0.01	3.05	0.988 ± 0.023 (38)								0.96 ± 0.03	0.0291667	0.0232794
CaO	0.006	1.093	2.066 ± 0.014 (38)								2.1 ± 0.06	0.0161905	0.00677638
Na2O	0.02	1.74	2.79 ± 0.03 (38)								2.78 ± 0.09	0.00359712	0.0107527
K2O	0.01	3.09	5.38 ± 0.04 (38)								5.38 ± 0.14	0	0.00743494
P2O5	0.002	0.132	0.2907 ± 0.0025 (38)								0.29 ± 0.02	0.00241379	0.00859993
Total LOI		5.01									-	-	-
Total		99.103									-	-	-
FeO	0.06	4.77				3.59 ± 0.03 (62)					3.58	0.0027933	0.00835655
H2O+	0.03	3.66					5.4 ± 0.13 (55)				-	-	0.0240741
H2O-	0.01	0.86					0.285 ± 0.044 (55)				-	-	0.154386
Corganic		1.08							3.28 ± 0.14		3.3 ± 0.08	0.00606061	0.0426829
Cinorganic		0.13							3.26 ± 0.12		3.2 ± 0.2	0.01875	0.0368098
S	0.003	0.369						0.792 ± 0.017 (135)			0.793 ± 0.016	0.00126103	0.0214646
H		0.44								4.58 ± 0.01 (3)	4.69	0.0234542	0.002
Sc (ppm)	1.1	14.7		32.2 ± 0.8 (361)							32 ± 1	0.00625	0.0248447
V	0.8	161.9		320 ± 6 (355)							317 ± 11	0.00946372	0.01875
Cr	3	146		295 ± 6 (361)							280 ± 19	0.0535714	0.020339
Co	0.13	23.2		45.4 ± 1.1 (361)							45 ± 3	0.00888889	0.0242291
Ni	0.7	63.4		122 ± 10 (361)							119 ± 7	0.0252101	0.0819672
Cu	1.4	125.4		132.7 ± 2.6 (361)							127 ± 7	0.0448819	0.0195931
Zn	1.8	259.5		104 ± 4 (361)							103 ± 6	0.00970874	0.0384615
Mo	0.08	4.89			0.45 ± 0.04 (184)						0.38 ± 0.06	0.184211	0.0888889
Nb	0.028	10.17		17.39 ± 0.27 (361)							18 ± 2	0.0338889	0.0155262
Ta	0.007	0.733			0.410 ± 0.017 (184)						0.42 ± 0.05	0.0238095	0.0414634
Y	0.05	20.99		25.6 ± 0.4 (361)							26 ± 2	0.0153846	0.015625
Zr	6	165		173 ± 4 (361)							172 ± 11	0.00581395	0.0231214
Hf	0.14	4.34		4.43 ± 0.09 (361)							4.1 ± 0.3	0.0804878	0.020316
Li	0.4	51.9			21.2 ± 1.0 (184)						20 ± 3	0.055	0.0471698
Be	0.04	1.76			0.78 ± 0.06 (184)						0.8 ± 0.2	0.025	0.0769231
Ba	0.8	441.5		131.7 ± 1.9 (361)							130 ± 13	0.0130769	0.0144267
Rb	0.11	115.78		9.27 ± 0.22 (361)							9.8 ± 1.0	0.0540816	0.0237325
Sr	0.6	79.8		388 ± 6 (361)							389 ± 23	0.00257069	0.0154639
Cs	0.013	9.875			2.72 ± 0.07 (184)						3.2 ± 0.7	0.15	0.0257353
Th	0.018	8.891			3.85 ± 0.11 (184)						4.1 ± 0.5	0.0609756	0.0285714
U	0.011	5.338	2.46 ± 0.11 (326)								2.40 ± 0.19	0.025	0.0447154
Pb	0.18	24.66	40.6 ± 1.6 (326)								42 ± 3	0.0333333	0.0394089
Ga	0.04	19.24		21.1 ± 0.4 (361)							21.7 ± 0.9	0.0276498	0.0189573
Tl	0.002	0.742			0.282 ± 0.025 (184)						0.33 ± 0.07	0.145455	0.0886525
La	0.1	32.1		15.21 ± 0.25 (361)							15 ± 1	0.014	0.0164366
Ce	0.12	65.21		36.9 ± 0.8 (361)							38 ± 2	0.0289474	0.0216802
Pr	0.014	7.839			3.07 ± 0.06 (184)						3.4 ± 0.4	0.0970588	0.019544
Nd	0.06	29.47		24.7 ± 0.7 (361)							25.0 ± 1.8	0.012	0.0283401
Sm	0.026	5.231		6.10 ± 0.11 (361)							6.2 ± 0.4	0.016129	0.0180328
Eu	0.0031	1.0412	2.27 ± 0.09 (326)								2.3 ± 0.1	0.0130435	0.0396476
Gd	0.009	4.354			1.88 ± 0.04 (184)						1.9 ± 0.2	0.0105263	0.0212766
Tb	0.0023	0.6606			0.276 ± 0.007 (184)						0.35 ± 0.05	0.211429	0.0253623
Dy	0.009	3.93			1.64 ± 0.03 (184)						1.6 ± 0.2	0.025	0.0182927
Ho	0.0025	0.7829			0.317 ± 0.007 (184)						0.33 ± 0.05	0.0393939	0.022082
Er	0.007	2.219			0.911 ± 0.022 (184)						1.0 ± 0.2	0.089	0.0241493
Tm	0.0019	0.3273			0.1302 ± 0.0030 (184)						0.17 ± 0.04	0.234118	0.0230415
Yb	0.009	2.233	1.60 ± 0.07 (326)								1.6 ± 0.2	0	0.04375
Lu	0.002	0.339		0.274 ± 0.006 (361)							0.28 ± 0.01	0.0214286	0.0218978
Standard compositions are given with ± one standard deviation (number of measurements included in brackets)
Certified values are given as average ± 95% confidence interval on the population mean
References
1Hargreaves, J. C. Summary of Quality Control Data for the Geoscience Laboratories Methods FEO-ION, GFA-PBG, IAW-200, ICW-100 and IRC-100. Ontario Geological Survey Open File Report 6300, 39-1-39-4 (2014).
2Hargreaves, J. C. Summary of Quality Control Data for the Geoscience Laboratories Methods CTK-100, SGT-R01, IMP-200, XRF-M01, XRF-M02, XRF-T02 and XRF-T03. Ontario Geolocical Survey Open File Report 6313, 39-1-39-11 (2015).
3Hargreaves, J. C. Summary of Quality Control Data for the Geoscience Laboratories Methods EMP-100, IMC-100, IMO-100 and ISE-R01. Ontario Geological Survey Open File Report 6333, 32-1-32-15 (2017).
4Lamourex-Var, V., Espitalié, J., Pillot, D., Bouton, N., Garcia, B., Antonas, R., Aboussou, A., Wattripont, A., Ravelojaona, H., Noirez, S. & Beaumont, V. Rock-Eval® 7 Sulfur Technology and Performance. 29th International Meeting on Organic Geochemistry Poster (2019).
5Schweyer, J. QA/QC: Summary of 2005-2006 Quality Control Data at the Geoscience Laboratories Ontario Geological Survey Open File Report 6192, 40-1--40-4 (2006).
6Sulfanilamide standard with >99.9% purity provided by Elementar, Germany
