# Supplementary material for: Fluids as primary carriers of sulphur and copper in magmatic assimilation
Source: Nat Commun. 2021 Nov 16;12:6609. doi: 10.1038/s41467-021-26969-3 (PMC8595724; doi:10.1038/s41467-021-26969-3)
Supplement: Supplementary file 4 — Supplementary Data 2 [file 41467_2021_26969_MOESM4_ESM.xlsx]

## Sheet: Supplementary Data 2
This table includes calculations for the inferred H/C (atomic) of the kerogen in starting material black shale VF-BS1 (bolded)
Measured concentrations from the black shale VF-BS1
	H2O	Corg	H
wt.%	3.66	1.08	0.44
moles	0.203164	0.0899176	0.436508
We assume that mineral-bound water and kerogen are the only hosts for hydrogen in the black shale VF-BS1
We assume that kerogen is the only host for Corg in the black shale VF-BS1
Inferred amounts of Corg and H in kerogen (VF-BS1)
	Corg	H*	H/C
moles	0.0899176	0.0301799	0.335639
*Hkerogen = Htotal - HH2O
For reference: kerogen H/C measured from the same drill core (MDDP-2) where the sample VF-BS1 was derived from (Ripley et al., 20012)
	MDD2-787	MDD2-1336	MDD2-1421	MDD2-1482	MDD2-1575
H/C	0.44	0.23	0.04	0.21	0.33
Molar masses (g/mol) from the NIST1 database
H	O	C
1.008	15.999	12.011
References
1https://www.nist.gov/system/files/documents/2019/12/10/nist_periodictable_july2019.pdf (visited in May 7th, 2021)
2Ripley, E. M., Park, Y. -R., Lambert, D. D. & Frick, L. R. Re-Os isotopic composition and PGE contents of proterozoic carbonaceous argillites, Virginia Formation, Northeastern Minnesota. Organic Chemistry 32, 857–866 (2001).
