# Supplementary material for: Fluids as primary carriers of sulphur and copper in magmatic assimilation
Source: Nat Commun. 2021 Nov 16;12:6609. doi: 10.1038/s41467-021-26969-3 (PMC8595724; doi:10.1038/s41467-021-26969-3)
Supplement: Supplementary file 5 — Supplementary Data 3 [file 41467_2021_26969_MOESM5_ESM.xlsx]

## Sheet: Supplementary Data 3
Sulphide compositions measured from the black shale starting material VF-BS1
Sulphide compositions have been measured with FE-SEM equipped with EDS detector and normalized to 100 wt.%
						Standard corrected (wt.%)
Sulphide	Fe (wt.%)	Cu	S	Total		Fe	Cu	S	Total		Fe (A.%)	Cu	S	S/M ratio (A)
Pyrite	44.4668	0	55.5332	100		45.1864	0	54.8136	100		31.4922	0	68.5078	2.17539
Pyrite	44.7023	0	55.2977	100		45.4226	0	54.5774	100		32.3315	0	67.6685	2.09296
Pyrite	44.2095	0	55.7905	100		44.9283	0	55.0717	100		31.8963	0	68.1037	2.13516
Pyrite	45.2261	0	54.7739	100		45.9479	0	54.0521	100		32.7963	0	67.2037	2.04912
Pyrite	45.2716	0	54.7284	100		45.9935	0	54.0065	100		32.8368	0	67.1632	2.04536
Pyrite	45.2811	0	54.7189	100		46.003	0	53.997	100		32.8453	0	67.1547	2.04458
Pyrite	43.6364	0	56.3636	100		44.3533	0	55.6467	100		31.393	0	68.607	2.18542
Pyrite	44.3102	0	55.6898	100		45.0293	0	54.9707	100		31.9851	0	68.0149	2.12646
Pyrite	45.1299	0	54.8701	100		45.8514	0	54.1486	100		32.7107	0	67.2893	2.0571
Pyrite	44.9144	0	55.0856	100		45.6353	0	54.3647	100		32.5194	0	67.4806	2.07509
Pyrite	44.5745	0	55.4255	100		45.2944	0	54.7056	100		32.2184	0	67.7816	2.10382
Pyrite	44.9246	0	55.0754	100		45.6456	0	54.3544	100		32.5285	0	67.4715	2.07423
Pyrite	45.4819	0	54.5181	100		46.2043	0	53.7957	100		33.0242	0	66.9758	2.02808
Pyrite	44.9799	0	55.0201	100		45.701	0	54.299	100		32.5775	0	67.4225	2.0696
Pyrite	45.0803	0	54.9197	100		45.8017	0	54.1983	100		32.6667	0	67.3333	2.06122
Pyrite	45.3815	0	54.6185	100		46.1037	0	53.8963	100		32.9347	0	67.0653	2.03631
Pyrite	44.887	0	55.113	100		45.6078	0	54.3922	100		32.4951	0	67.5049	2.07739
Pyrite	44.713	0	55.287	100		45.4333	0	54.5667	100		32.3409	0	67.6591	2.09206
Pyrite	43.3602	0	56.6398	100		44.0761	0	55.9239	100		31.1515	0	68.8485	2.21012
Pyrite	44.9246	0	55.0754	100		45.6456	0	54.3544	100		32.5285	0	67.4715	2.07423
Pyrite	44.3216	0	55.6784	100		45.0408	0	54.9592	100		31.9952	0	68.0048	2.12547
Pyrite	44.4221	0	55.5779	100		45.1416	0	54.8584	100		32.0838	0	67.9162	2.11684
Pyrite	45.0251	0	54.9749	100		45.7463	0	54.2537	100		32.6176	0	67.3824	2.06582
Pyrite	44.8137	0	55.1863	100		45.5343	0	54.4657	100		32.4301	0	67.5699	2.08355
Pyrite	44.9799	0	55.0201	100		45.701	0	54.299	100		32.5775	0	67.4225	2.0696
Pyrite	44.5674	0	55.4326	100		45.2873	0	54.7127	100		32.2122	0	67.7878	2.10442
Pyrite	44.8276	0	55.1724	100		45.5483	0	54.4517	100		32.4424	0	67.5576	2.08238
Pyrite	43.9739	0	56.0261	100		44.692	0	55.308	100		31.6892	0	68.3108	2.15565
Pyrite	44.9388	0	55.0612	100		45.6598	0	54.3402	100		32.541	0	67.459	2.07304
Cu-bearing pyrite	44.6787	0.502008	54.8193	100		45.3743	0.507616	54.1181	100		32.3898	0.318442	67.2918	2.05733
Cu-bearing pyrite	43.8755	1.70683	54.4177	100		44.5558	1.72579	53.7184	100		31.9067	1.08608	67.0072	2.03096
Average pyrite (n = 31)	44.7 ± 0.5	0.07 ± 0.32	55.2 ± 0.5	100		45.4 ± 0.5	0.07 ± 0.32	54.5 ± 0.5	100		32.3 ± 0.5	0.05 ± 0.20	67.6 ± 0.5	2.09 ± 0.05
Chalcopyrite	30.4484	33.3889	36.1627	100		30.804	33.6326	35.5634	100		25.1855	24.1658	50.6487	1.02629
Chalcopyrite	30.2251	32.3352	37.4397	100		30.5877	32.5815	36.8309	100		24.7923	23.2079	51.9998	1.08333
Chalcopyrite	29.8741	33.5782	36.5477	100		30.2265	33.8272	35.9463	100		24.6609	24.2539	51.0852	1.04437
Chalcopyrite	29.516	33.6017	36.8824	100		29.867	33.8541	36.2789	100		24.3192	24.2251	51.4556	1.05997
Chalcopyrite	29.7455	33.397	36.8575	100		30.0988	33.6474	36.2538	100		24.5067	24.0759	51.4174	1.05835
Chalcopyrite	29.3674	33.9435	36.6891	100		29.7155	34.1971	36.0874	100		24.2321	24.5072	51.2607	1.05173
Chalcopyrite	30.4208	34.2351	35.3441	100		30.7701	34.4782	34.7517	100		25.3036	24.9169	49.7794	0.991216
Chalcopyrite	30.1615	34.1115	35.7269	100		30.511	34.3573	35.1317	100		25.0295	24.7692	50.2014	1.00809
Chalcopyrite	29.5107	34.0213	36.468	100		29.8587	34.2735	35.8677	100		24.3831	24.5965	51.0203	1.04166
Chalcopyrite	29.8261	33.6348	36.539	100		30.178	33.8843	35.9377	100		24.6239	24.2975	51.0786	1.04409
Chalcopyrite	29.6942	33.7043	36.6015	100		30.0452	33.9549	35.9999	100		24.508	24.3407	51.1513	1.04714
Chalcopyrite	29.5981	33.7686	36.6333	100		29.9483	34.0201	36.0316	100		24.4259	24.3843	51.1897	1.04875
Chalcopyrite	29.8615	33.8651	36.2733	100		30.2118	34.1141	35.6741	100		24.6966	24.507	50.7965	1.03237
Chalcopyrite	29.8705	33.7047	36.4248	100		30.222	33.9537	35.8243	100		24.6785	24.3657	50.9558	1.03898
Chalcopyrite	29.4473	34.1387	36.414	100		29.7943	34.3915	35.8143	100		24.3413	24.692	50.9667	1.03943
Chalcopyrite	29.8454	33.6614	36.4933	100		30.1971	33.9106	35.8923	100		24.6469	24.3237	51.0294	1.04204
Average chalcopyrite (n = 16)	29.8 ± 0.3	33.7 ± 0.4	36.5 ± 0.5	100		30.2 ± 0.3	33.9 ± 0.4	35.9 ± 0.5	100		24.6 ± 0.3	24.4 ± 0.4	51.0 ± 0.5	1.04 ± 0.05
Calculated average compositions are given with ± one standard deviation
