# Supplementary material for: Fluids as primary carriers of sulphur and copper in magmatic assimilation
Source: Nat Commun. 2021 Nov 16;12:6609. doi: 10.1038/s41467-021-26969-3 (PMC8595724; doi:10.1038/s41467-021-26969-3)
Supplement: Supplementary file 6 — Supplementary Data 4 [file 41467_2021_26969_MOESM6_ESM.xlsx]

## Sheet: Supplementary Data 4
Sulphide compositions measured from the 700 °C, 200 MPa experiment run products
Sulphide compositions have been measured with FE-SEM equipped with EDS detector and normalized to 100 wt.%
						Standard corrected (wt.%)
Sulphide	Fe (wt.%)	Cu	S	Total		Fe	Cu	S	Total		Fe (A.%)	Cu	S	S/M ratio (A)
Cu-bearing pyrrhotite	58.4168	1.1022	40.481	100		59.0921	1.11012	39.8055	100.008		45.6647	0.753904	53.5814	1.15431
Cu-bearing pyrrhotite	58.9	1	40.1	100		59.5809	1.00718	39.4309	100.019		46.133	0.685343	53.1817	1.13591
Cu-bearing pyrrhotite	58.7763	1.00301	40.2207	100		59.4558	1.01021	39.5495	100.016		46.0061	0.686957	53.3069	1.14164
Cu-bearing pyrrhotite	58.676	1.00301	40.321	100		59.3543	1.01021	39.6481	100.013		45.9026	0.686584	53.4108	1.14642
Cu-bearing pyrrhotite	58.215	0.912779	40.8722	100		58.888	0.919333	40.1902	99.9975		45.4022	0.622902	53.9749	1.17273
Cu-bearing pyrrhotite	58.8473	0.91001	40.2427	100		59.5276	0.916544	39.5712	100.015		46.052	0.623132	53.3249	1.14247
Cu-bearing pyrrhotite	58.1653	0.806452	41.0282	100		58.8377	0.812242	40.3436	99.9936		45.3206	0.549821	54.1296	1.18006
Cu-bearing pyrrhotite	59.3318	1.03687	39.6313	100		60.0177	1.04431	38.97	100.032		46.5914	0.712448	52.6961	1.11399
Cu-bearing pyrrhotite	58.2828	1.21212	40.5051	100		58.9566	1.22082	39.8292	100.007		45.5589	0.829068	53.6121	1.15573
Cu-bearing pyrrhotite	58.1545	1.28755	40.5579	100		58.8268	1.2968	39.8812	100.005		45.4489	0.880475	53.6706	1.15846
Cu-bearing pyrrhotite	57.985	1.17899	40.836	100		58.6553	1.18746	40.1546	99.9974		45.2434	0.804939	53.9516	1.17163
Cu-bearing pyrrhotite	57.7935	0.910931	41.2955	100		58.4616	0.917472	40.6065	99.9856		44.9705	0.62022	54.4093	1.19343
Cu-bearing pyrrhotite	57.6613	1.00806	41.3306	100		58.3279	1.0153	40.641	99.9841		44.8634	0.68629	54.4504	1.19541
Cu-bearing pyrrhotite	59.2516	0.727651	40.0208	100		59.9365	0.732876	39.353	100.022		46.4159	0.498772	53.0853	1.13153
Cu-bearing pyrrhotite	59.165	0.509165	40.3259	100		59.8489	0.512821	39.653	100.015		46.2616	0.348358	53.3901	1.14547
Cu-bearing pyrrhotite	58.9349	0.473373	40.5917	100		59.6162	0.476772	39.9144	100.007		46.0138	0.323393	53.6628	1.1581
Cu-bearing pyrrhotite	58.8353	1.00402	40.1606	100		59.5155	1.01123	39.4905	100.017		46.0674	0.687872	53.2448	1.1388
Cu-bearing pyrrhotite	57.7154	1.1022	41.1824	100		58.3826	1.11012	40.4952	99.9879		44.9455	0.751049	54.3034	1.18835
Cu-bearing pyrrhotite	57.5635	1.01523	41.4213	100		58.2289	1.02252	40.7301	99.9815		44.7657	0.690834	54.5435	1.19991
Cu-bearing pyrrhotite	58.0882	0.945378	40.9664	100		58.7597	0.952166	40.2828	99.9947		45.2818	0.64484	54.0734	1.17739
Cu-bearing pyrrhotite	58.1818	1.21212	40.6061	100		58.8544	1.22082	39.9285	100.004		45.455	0.828614	53.7164	1.16059
Cu-bearing pyrrhotite	58.2105	1.05263	40.7368	100		58.8834	1.06019	40.0571	100.001		45.4382	0.718965	53.8428	1.16651
Cu-bearing pyrrhotite	58.5341	1.10442	40.3614	100		59.2108	1.11235	39.688	100.011		45.7861	0.755909	53.458	1.1486
Cu-bearing pyrrhotite	58.7709	1.00559	40.2235	100		59.4503	1.01281	39.5523	100.015		46.0013	0.688714	53.3099	1.14178
Cu-bearing pyrrhotite	58.2371	0.944386	40.8185	100		58.9104	0.951167	40.1373	99.9989		45.4341	0.644679	53.9212	1.1702
Cu-bearing pyrrhotite	58.4925	0.904523	40.603	100		59.1686	0.911017	39.9255	100.005		45.6848	0.618162	53.6971	1.15969
Cu-bearing pyrrhotite	58.9899	0.808081	40.202	100		59.6718	0.813883	39.5312	100.017		46.1692	0.553402	53.2774	1.14029
Cu-bearing pyrrhotite	58.0866	0.683371	41.2301	100		58.758	0.688278	40.5421	99.9884		45.2045	0.465344	54.3302	1.18963
Cu-bearing pyrrhotite	59.0909	0.707071	40.202	100		59.774	0.712148	39.5312	100.017		46.2437	0.484179	53.2722	1.14005
Cu-bearing pyrrhotite	58.5341	0.903614	40.5622	100		59.2108	0.910103	39.8854	100.006		45.7274	0.617677	53.655	1.15773
Cu-bearing pyrrhotite	59.1581	0.568828	40.273	100		59.842	0.572913	39.601	100.016		46.2722	0.389312	53.3385	1.14309
Cu-bearing pyrrhotite	59.179	0.684151	40.1368	100		59.8631	0.689063	39.4671	100.019		46.328	0.468639	53.2034	1.13691
Cu-bearing pyrrhotite	58.1136	0.912779	40.9736	100		58.7854	0.919333	40.2899	99.9946		45.2983	0.62256	54.0791	1.17766
Cu-bearing pyrrhotite	58.7763	0.902708	40.321	100		59.4558	0.90919	39.6481	100.013		45.9766	0.617865	53.4055	1.14618
Cu-bearing pyrrhotite	58.676	1.00301	40.321	100		59.3543	1.01021	39.6481	100.013		45.9026	0.686584	53.4108	1.14642
Cu-bearing pyrrhotite	58.4168	1.002	40.5812	100		59.0921	1.0092	39.904	100.005		45.6354	0.684928	53.6796	1.15888
Cu-bearing pyrrhotite	58.2893	0.95037	40.7603	100		58.9632	0.957194	40.0801	100.001		45.4894	0.648971	53.8616	1.16739
Cu-bearing pyrrhotite	59.0131	1.20846	39.7784	100		59.6953	1.21714	39.1147	100.027		46.3119	0.829827	52.8583	1.12126
Cu-bearing pyrrhotite	59.4249	0.745474	39.8296	100		60.1119	0.750827	39.165	100.028		46.6009	0.511529	52.8875	1.12258
Cu-bearing pyrrhotite	58.2748	1.00301	40.7222	100		58.9485	1.01021	40.0427	100.001		45.4898	0.685093	53.8251	1.16568
Cu-bearing pyrrhotite	58.8945	0.80402	40.3015	100		59.5753	0.809793	39.629	100.014		46.0694	0.550322	53.3803	1.14501
Cu-bearing pyrrhotite	60.7646	1.10664	38.1288	100		61.467	1.11459	37.4925	100.074		48.1134	0.766715	51.1199	1.04582
Cu-bearing pyrrhotite	58.3333	1.00402	40.6627	100		59.0077	1.01123	39.9841	100.003		45.5502	0.686002	53.7638	1.16281
Cu-bearing pyrrhotite	58.9769	0.902708	40.1204	100		59.6587	0.90919	39.4509	100.019		46.1838	0.618538	53.1977	1.13665
Cu-bearing pyrrhotite	58.8353	1.00402	40.1606	100		59.5155	1.01123	39.4905	100.017		46.0674	0.687872	53.2448	1.1388
Cu-bearing pyrrhotite	58.9357	1.00402	40.0602	100		59.617	1.01123	39.3918	100.02		46.1711	0.688247	53.1406	1.13404
Cu-bearing pyrrhotite	58.9769	0.902708	40.1204	100		59.6587	0.90919	39.4509	100.019		46.1838	0.618538	53.1977	1.13665
Cu-bearing pyrrhotite	58.8766	0.702106	40.4213	100		59.5572	0.707148	39.7468	100.011		46.021	0.480206	53.4988	1.15048
Average Cu-bearing pyrrhotite (n = 48)	58.6 ± 0.6	0.94 ± 0.18	40.4 ± 0.5	100		59.3 ± 0.6	0.94 ± 0.18	39.8 ± 0.5	100.01		45.8 ± 0.6	0.64 ± 0.12	53.5 ± 0.6	1.15 ± 0.03
Calculated average compositions are given with ± one standard deviation
