# Supplementary material for: Fluids as primary carriers of sulphur and copper in magmatic assimilation
Source: Nat Commun. 2021 Nov 16;12:6609. doi: 10.1038/s41467-021-26969-3 (PMC8595724; doi:10.1038/s41467-021-26969-3)
Supplement: Supplementary file 7 — Supplementary Data 5 [file 41467_2021_26969_MOESM7_ESM.xlsx]

## Sheet: Supplementary Data 5
Sulphide compositions measured from the 800 °C, 200 MPa experiment run products
Sulphide compositions have been measured with FE-SEM equipped with EDS detector and normalized to 100 wt.%
						Standard corrected (wt.%)
Sulphide	Fe (wt.%)	Cu	S	Total		Fe	Cu	S	Total		Fe (A.%)	Cu	S	S/M ratio (A)
Cu-bearing pyrrhotite	53.2538	6.39913	40.3471	100		53.8694	6.44508	39.6738	99.9883		41.8758	4.40297	53.7212	1.16082
Cu-bearing pyrrhotite	58.2418	1.97802	39.7802	100		58.915	1.99223	39.1164	100.024		45.7407	1.35929	52.9001	1.12314
Cu-bearing pyrrhotite	53.0321	7.49108	39.4768	100		53.6452	7.54487	38.8181	100.008		41.9455	5.18445	52.87	1.12179
Cu-bearing pyrrhotite	51.2903	8.27957	40.4301	100		51.8832	8.33902	39.7555	99.9777		40.3882	5.70478	53.907	1.16953
Cu-bearing pyrrhotite	55.8376	2.03046	42.132	100		56.483	2.04504	41.4289	99.957		43.3003	1.37775	55.3219	1.23824
Cu-bearing pyrrhotite	57.0423	2.34742	40.6103	100		57.7017	2.36427	39.9327	99.9986		44.6132	1.60645	53.7804	1.16358
Cu-bearing pyrrhotite	56.8849	2.93454	40.1806	100		57.5425	2.95561	39.5101	100.008		44.6197	2.0141	53.3663	1.14437
Cu-bearing pyrrhotite	57.7297	1.94595	40.3243	100		58.3971	1.95992	39.6514	100.008		45.2032	1.33325	53.4636	1.14885
Cu-bearing pyrrhotite	60.3467	1.95016	37.7031	100		61.0443	1.96417	37.074	100.082		47.9345	1.35543	50.71	1.02881
Cu-bearing pyrrhotite	55.0051	3.53893	41.456	100		55.6409	3.56434	40.7643	99.9695		42.8732	2.41361	54.7132	1.20815
Cu-bearing pyrrhotite	59.4104	1.5873	39.0023	100		60.0972	1.5987	38.3515	100.047		46.8389	1.095	52.0661	1.08621
Cu-bearing pyrrhotite	57.0981	1.67015	41.2317	100		57.7582	1.68214	40.5437	99.984		44.4776	1.13837	54.3841	1.19222
Cu-bearing pyrrhotite	57.1285	2.00803	40.8635	100		57.7889	2.02245	40.1816	99.993		44.6046	1.37186	54.0235	1.17503
Cu-bearing pyrrhotite	56.0682	2.40722	41.5246	100		56.7164	2.42451	40.8317	99.9725		43.6376	1.63935	54.7231	1.20863
Cu-bearing pyrrhotite	53.5256	8.65385	37.8205	100		54.1444	8.71598	37.1894	100.05		42.7735	6.05109	51.1754	1.04815
Cu-bearing pyrrhotite	58.0049	1.60099	40.3941	100		58.6755	1.61248	39.72	100.008		45.3862	1.09612	53.5177	1.15136
Cu-bearing pyrrhotite	54.955	6.64414	38.4009	100		55.5902	6.69185	37.7601	100.042		43.6875	4.6217	51.6908	1.07
Cu-bearing pyrrhotite	56.9402	1.92503	41.1348	100		57.5985	1.93885	40.4484	99.9857		44.3888	1.31311	54.2981	1.18809
Cu-bearing pyrrhotite	58.3829	2.73484	38.8823	100		59.0578	2.75448	38.2335	100.046		46.1112	1.89001	51.9988	1.08328
Cu-bearing pyrrhotite	54.6584	6.08696	39.2547	100		55.2902	6.13066	38.5996	100.021		43.2245	4.21196	52.5636	1.10809
Cu-bearing pyrrhotite	58.7455	1.80941	39.4451	100		59.4246	1.8224	38.7869	100.034		46.2129	1.24548	52.5416	1.10711
Cu-bearing pyrrhotite	55.4321	5.67901	38.8889	100		56.0729	5.71979	38.24	100.033		43.9067	3.93599	52.1574	1.09019
Cu-bearing pyrrhotite	58.4862	2.52294	38.9908	100		59.1623	2.54105	38.3402	100.044		46.1557	1.74217	52.1021	1.08777
Cu-bearing pyrrhotite	56.8371	2.97265	40.1902	100		57.4941	2.994	39.5196	100.008		44.5815	2.04023	53.3783	1.14492
Cu-bearing pyrrhotite	57.9186	2.37557	39.7059	100		58.5881	2.39262	39.0433	100.024		45.523	1.63377	52.8432	1.12059
Cu-bearing pyrrhotite	55.8215	3.1556	41.0229	100		56.4668	3.17826	40.3383	99.9834		43.5954	2.15642	54.2482	1.18571
Cu-bearing pyrrhotite	57.5758	1.74825	40.676	100		58.2413	1.7608	39.9972	99.9994		44.9881	1.19529	53.8167	1.16528
Cu-bearing pyrrhotite	56.4246	1.89944	41.676	100		57.0769	1.91308	40.9805	99.9705		43.8575	1.29185	54.8507	1.21487
Cu-bearing pyrrhotite	56.8501	1.61812	41.5318	100		57.5072	1.62974	40.8388	99.9758		44.2104	1.10108	54.6885	1.20694
Cu-bearing pyrrhotite	55.5556	3.56394	40.8805	100		56.1978	3.58953	40.1983	99.9857		43.4384	2.43831	54.1233	1.17975
Cu-bearing pyrrhotite	52.3232	6.76768	40.9091	100		52.9281	6.81627	40.2265	99.9708		41.0332	4.644	54.3228	1.18927
Cu-bearing pyrrhotite	55.4162	4.44698	40.1368	100		56.0568	4.47891	39.4671	100.003		43.5426	3.05741	53.4	1.14592
Cu-bearing pyrrhotite	56.2814	2.11055	41.608	100		56.932	2.12571	40.9137	99.9715		43.7712	1.43625	54.7926	1.21203
Cu-bearing pyrrhotite	55.5315	3.14534	41.3232	100		56.1734	3.16792	40.6337	99.975		43.298	2.14589	54.5561	1.20052
Cu-bearing pyrrhotite	56.2368	2.00846	41.7548	100		56.8869	2.02288	41.058	99.9678		43.6976	1.36556	54.9369	1.21911
Cu-bearing pyrrhotite	56.4467	2.03046	41.5228	100		57.0992	2.04504	40.83	99.9742		43.9165	1.38228	54.7012	1.20757
Cu-bearing pyrrhotite	56.5086	2.01816	41.4733	100		57.1618	2.03265	40.7812	99.9757		43.9759	1.37426	54.6499	1.20507
Cu-bearing pyrrhotite	58.5761	3.12837	38.2956	100		59.2532	3.15083	37.6566	100.061		46.4309	2.16979	51.3993	1.05758
Average Cu-bearing pyrrhotite (n = 38)	56.4 ± 1.9	3.3 ± 2.1	40.3 ± 1.2	100		57.0 ± 2.0	3.4 ± 2.1	39.6 ± 1.2	100.003		44.2 ± 1.6	2.30 ± 1.43	53.5 ± 1.2	1.15 ± 0.05
Calculated average compositions are given with ± one standard deviation
