# Supplementary material for: Fluids as primary carriers of sulphur and copper in magmatic assimilation
Source: Nat Commun. 2021 Nov 16;12:6609. doi: 10.1038/s41467-021-26969-3 (PMC8595724; doi:10.1038/s41467-021-26969-3)
Supplement: Supplementary file 8 — Supplementary Data 6 [file 41467_2021_26969_MOESM8_ESM.xlsx]

## Sheet: Supplementary Data 6
Sulphide compositions measured from the 900 °C, 200 MPa experiment run products
Sulphide compositions have been measured with FE-SEM equipped with EDS detector and normalized to 100 wt.%
							Standard corrected
Sulphide	Fe (wt.%)	Ni	Cu	S	Total		Fe (wt.%)	Ni*	Cu	S	Total		Fe (A.%)	Ni	Cu	S	S/M ratio (A)
Cu-bearing pyrrhotite	56.0804	0	2.01005	41.9095	100		56.7495	0	2.02522	41.2253	100		43.5398	0	1.36551	55.0947	1.22691
Cu-bearing pyrrhotite	56.4694	0	2.00602	41.5246	100		57.1369	0	2.02094	40.8422	100		43.9327	0	1.36559	54.7017	1.20759
Cu-bearing pyrrhotite	56.5524	0	3.02419	40.4234	100		57.2056	0	3.04588	39.7485	100		44.3043	0	2.07308	53.6226	1.15622
Cu-bearing pyrrhotite	56.0638	0	2.97872	40.9574	100		56.7198	0	3.00053	40.2796	100		43.7925	0	2.03591	54.1716	1.18205
Cu-bearing pyrrhotite	56.9007	0	1.45278	41.6465	100		57.5739	0	1.46361	40.9625	100		44.2154	0	0.987799	54.7968	1.21223
Cu-bearing pyrrhotite	57.5605	0	1.91532	40.5242	100		58.2242	0	1.92902	39.8468	100		45.0205	0	1.31081	53.6687	1.15837
Cu-bearing pyrrhotite	57.0273	0	2.22447	40.7482	100		57.6893	0	2.24055	40.0702	100		44.5628	0	1.52099	53.9162	1.16996
Cu-bearing pyrrhotite	58.1114	0	2.17918	39.7094	100		58.7686	0	2.19428	39.0371	100		45.6649	0	1.49839	52.8367	1.12029
Cu-bearing pyrrhotite	57.611	0	2.21987	40.1691	100		58.2702	0	2.23555	39.4943	100		45.1604	0	1.52262	53.317	1.14211
Cu-Ni-bearing pyrrhotite	54.5353	0.447928	2.12766	42.8891	100		55.2026	0.451446	2.14437	42.2016	100		42.1306	0.327825	1.43825	56.1033	1.27808
Cu-Ni-bearing pyrrhotite	57.4169	0.383632	2.55754	39.6419	100		58.0671	0.386296	2.57531	38.9713	100		45.1597	0.285851	1.76014	52.7943	1.11839
Cu-Ni-bearing pyrrhotite	57.5495	0.371287	2.10396	39.9752	100		58.2055	0.373893	2.11873	39.3019	100		45.1616	0.276026	1.4447	53.1177	1.133
Cu-Ni-bearing pyrrhotite	59.3861	0.472255	2.00708	38.1346	100		60.0318	0.475323	2.02012	37.4728	100		47.0716	0.354621	1.39204	51.1817	1.04841
Cu-Ni-bearing pyrrhotite	54.7284	0.301811	1.71026	43.2596	100		55.4024	0.304205	1.72383	42.5695	100		42.1766	0.220347	1.15328	56.4498	1.2962
Cu-Ni-bearing pyrrhotite	57.672	0.31746	1.69312	40.3175	100		58.3338	0.319713	1.70514	39.6414	100		45.1544	0.235471	1.15994	53.4502	1.14824
Cu-Ni-bearing pyrrhotite	56.5775	0.427807	2.13904	40.8556	100		57.2369	0.430919	2.1546	40.1776	100		44.1897	0.316548	1.46186	54.0319	1.17542
Cu-Ni-bearing pyrrhotite	57.0401	0.61665	2.15827	40.185	100		57.6944	0.621023	2.17358	39.511	100		44.7177	0.457985	1.48053	53.3438	1.14334
Cu-Ni-bearing pyrrhotite	56.7839	0.603015	2.11055	40.5025	100		57.4403	0.607345	2.12571	39.8266	100		44.4378	0.447064	1.44522	53.6699	1.15842
Average pyrrhotite (n = 18)	56.9 ± 1.1	0.22 ± 0.24	2.15 ± 0.39	40.7 ± 1.2	100		57.6 ± 1.1	0.22 ± 0.24	2.16 ± 0.40	40.1 ± 1.2	100		44.5 ± 1.2	0.16 ± 0.17	1.47 ± 0.27	53.9 ± 1.2	1.17 ± 0.06
*Same correction used for Ni as for Cu
Calculated average compositions are given with ± one standard deviation
