# Supplementary material for: Fluids as primary carriers of sulphur and copper in magmatic assimilation
Source: Nat Commun. 2021 Nov 16;12:6609. doi: 10.1038/s41467-021-26969-3 (PMC8595724; doi:10.1038/s41467-021-26969-3)
Supplement: Supplementary file 9 — Supplementary Data 7 [file 41467_2021_26969_MOESM9_ESM.xlsx]

## Sheet: Supplementary Data 7
Sulphide compositions measured from the 1000 °C, 200 MPa experiment run products
Sulphide compositions have been measured with FE-SEM equipped with EDS detector and normalized to 100 wt.%
							Standard corrected
Sulphide	Fe (wt.%)	Ni	Cu	S	Total		Fe (wt.%)	Ni*	Cu	S	Total		Fe (A.%)	Ni	Cu	S	S/M ratio (A)
Cu-Ni-bearing pyrrhotite	56.8706	0.501505	2.50752	40.1204	100		57.5225	0.505057	2.52529	39.4471	100		44.6136	0.372708	1.72122	53.2924	1.14098
Cu-Ni-bearing pyrrhotite	55.9118	0.501002	2.50501	41.0822	100		56.5681	0.504688	2.52344	40.4038	100		43.6331	0.370396	1.71054	54.2859	1.18751
Cu-Ni-bearing pyrrhotite	57.0043	0.431034	2.58621	39.9784	100		57.6555	0.434071	2.60442	39.306	100		44.7552	0.320599	1.77669	53.1475	1.13436
Cu-Ni-bearing pyrrhotite	58.1489	0.402414	2.61569	38.833	100		58.7941	0.405118	2.63327	38.1675	100		45.941	0.301194	1.80825	51.9495	1.08114
Cu-Ni-bearing pyrrhotite	57.1737	0.539374	2.48112	39.8058	100		57.824	0.543147	2.49848	39.1344	100		44.9278	0.401534	1.706	52.9647	1.12606
Cu-Ni-bearing pyrrhotite	58.836	0.42328	2.6455	38.0952	100		59.4766	0.426036	2.66273	37.4347	100		46.6743	0.318109	1.83635	51.1713	1.04798
Cu-Ni-bearing pyrrhotite	58.2418	0.627943	2.51177	38.6185	100		58.8848	0.632127	2.52851	37.9546	100		46.0681	0.470544	1.73843	51.7229	1.07138
Cu-Ni-bearing pyrrhotite	57.9449	0.529661	2.43644	39.089	100		58.592	0.533257	2.45298	38.4218	100		45.7101	0.39583	1.68176	52.2123	1.09259
Cu-Ni-bearing pyrrhotite	57.4874	0.502513	2.71357	39.2965	100		58.1334	0.505959	2.73218	38.6284	100		45.3097	0.375214	1.87142	52.4437	1.10277
Cu-Ni-bearing pyrrhotite	58.4925	0.40201	2.51256	38.593	100		59.1372	0.404682	2.52926	37.9288	100		46.2686	0.301257	1.73906	51.6911	1.07001
Cu-Ni-bearing pyrrhotite	57.5301	0.401606	2.20884	39.8594	100		58.1843	0.404415	2.22428	39.187	100		45.18	0.29879	1.51784	53.0034	1.12781
Cu-Ni-bearing pyrrhotite	56.9709	0.401204	2.10632	40.5216	100		57.6293	0.404083	2.12143	39.8452	100		44.5757	0.297388	1.44205	53.6849	1.15912
Cu-Ni-bearing pyrrhotite	56.2374	0.402414	3.11871	40.2414	100		56.8853	0.405288	3.14098	39.5684	100		44.1125	0.299036	2.14054	53.4479	1.14813
Cu-Ni-bearing pyrrhotite	55.8676	0.702106	4.11234	39.318	100		56.4997	0.706976	4.14086	38.6525	100		44.0922	0.524951	2.8399	52.5429	1.10717
Cu-Ni-bearing pyrrhotite	55.8676	0.702106	3.81143	39.6189	100		56.5038	0.707027	3.83814	38.9511	100		44.0067	0.523933	2.62699	52.8423	1.12055
Cu-Ni-bearing pyrrhotite	57.2682	0.501253	3.7594	38.4712	100		57.9009	0.504597	3.78448	37.8101	100		45.3883	0.376358	2.60712	51.6282	1.06732
Cu-Ni-bearing pyrrhotite	56.4128	0.701403	3.00601	39.8798	100		57.0574	0.706345	3.02719	39.2091	100		44.3379	0.522249	2.06728	53.0726	1.13095
Cu-Ni-bearing pyrrhotite	56.2249	0.60241	3.91566	39.257	100		56.8593	0.606569	3.9427	38.5914	100		44.3786	0.450454	2.70434	52.4666	1.10379
Cu-Ni-bearing pyrrhotite	56.6839	0.829016	3.93782	38.5492	100		57.3127	0.834582	3.96427	37.8884	100		44.9201	0.622382	2.73054	51.727	1.07155
Cu-Ni-bearing pyrrhotite	55.9356	0.402414	4.22535	39.4366	100		56.5699	0.405216	4.25477	38.7701	100		44.1167	0.300678	2.91601	52.6666	1.11267
Cu-Ni-bearing pyrrhotite	55.7673	0.501505	4.31294	39.4183	100		56.3999	0.504997	4.34297	38.7522	100		43.994	0.374802	2.97714	52.6541	1.11211
Cu-Ni-bearing pyrrhotite	57.0712	0.401204	3.51053	39.0171	100		57.7097	0.403936	3.53444	38.3519	100		45.084	0.30025	2.42655	52.1892	1.09158
Cu-Ni-bearing pyrrhotite	55.3661	0.401204	3.20963	41.0231	100		56.0165	0.404159	3.23328	40.346	100		43.249	0.296901	2.19381	54.2602	1.18628
Cu-Ni-bearing pyrrhotite	56.6265	0.301205	3.71486	39.3574	100		57.2658	0.303287	3.74053	38.6904	100		44.6566	0.22503	2.56342	52.555	1.1077
Cu-Ni-bearing pyrrhotite	55.2658	0.401204	4.81444	39.5186	100		55.8952	0.404016	4.84819	38.8526	100		43.5942	0.299813	3.323	52.783	1.11788
Cu-Ni-bearing pyrrhotite	56.0484	0.504032	3.42742	40.0202	100		56.6916	0.507609	3.45174	39.3491	100		44.0324	0.375129	2.35607	53.2364	1.13842
Cu-Ni-bearing pyrrhotite	54.4177	1.10442	4.61847	39.8594	100		55.044	1.11229	4.6514	39.1923	100		42.8495	0.823859	3.18212	53.1445	1.13422
Cu-Ni-bearing pyrrhotite	56.0241	0.502008	4.11647	39.3574	100		56.6581	0.505491	4.14503	38.6914	100		44.2027	0.375231	2.84191	52.5802	1.10882
Average Cu-Ni-bearing pyrrhotite (n = 28)	56.7 ± 1.1	0.52 ± 0.17	3.27 ± 0.80	39.5 ± 0.7	100		57.3 ± 1.1	0.53 ± 0.17	3.29 ± 0.80	38.8 ± 0.7	100		44.7 ± 0.9	0.39 ± 0.12	2.25 ± 0.55	52.7 ± 0.8	1.11 ± 0.03
Cu-poor sulfide liquid (n = 1)	48.3229	0.943396	12.6834	38.0503	100		48.8709	0.949966	12.7718	37.4073	100		38.7378	0.716457	8.89675	51.649	1.06821
Cu-rich sulfide liquid	40.0844	0	24.5781	35.3376	100		40.5274	0	24.7421	34.7305	100		33.0115	0	17.7112	49.2773	0.971504
Cu-rich sulfide liquid	36.2814	0.40201	25.4271	37.8894	100		36.7109	0.405007	25.6167	37.2674	100		29.4809	0.309462	18.0786	52.131	1.08903
Cu-rich sulfide liquid	41.8455	0.858369	22.7468	34.5494	100		42.2968	0.86387	22.8925	33.9468	100		34.5651	0.671702	16.4407	48.3225	0.935079
Cu-rich sulfide liquid	41.6268	0	27.2727	31.1005	100		42.0415	0	27.4252	30.5333	100		35.2317	0	20.1977	44.5706	0.804098
Cu-rich sulfide liquid	39.4737	0.438596	20.5044	39.5833	100		39.9515	0.441984	20.6627	38.9438	100		31.6156	0.332792	14.3698	53.6818	1.15898
Cu-rich sulfide liquid	37.3984	0	25.1016	37.5	100		37.8357	0	25.2852	36.8791	100		30.44	0	17.8774	51.6826	1.06965
Cu-rich sulfide liquid	42.6724	0	27.694	29.6336	100		43.0806	0	27.8378	29.0817	100		36.4466	0	20.697	42.8564	0.749978
Cu-rich sulfide liquid	42.7225	0	20.2094	37.0681	100		43.2076	0	20.3504	36.4421	100		34.6854	0	14.3567	50.9578	1.03906
Cu-rich sulfide liquid	36.6834	0	27.2362	36.0804	100		37.101	0	27.4269	35.4721	100		30.1652	0	19.5972	50.2376	1.00955
Cu-rich sulfide liquid	36.5228	0	25.5543	37.923	100		36.955	0	25.7447	37.3003	100		29.6701	0	18.1648	52.165	1.09052
Cu-rich sulfide liquid	39.1396	0	26.128	34.7324	100		39.5681	0	26.2997	34.1322	100		32.397	0	18.9237	48.6793	0.948532
Cu-rich sulfide liquid	37.9747	0	25.4219	36.6034	100		38.4095	0	25.6017	35.9887	100		31.0764	0	18.2036	50.72	1.02922
Average Cu-rich sulfide liquid (n = 12)	39.4 ± 2.4	0.14 ± 0.28	24.8 ± 2.5	35.7 ± 2.9	100		39.8 ± 2.4	0.14 ± 0.28	25.0 ± 2.5	35.1 ± 2.9	100		32.4 ± 2.4	0.11 ± 0.22	17.9 ± 2.0	49.7 ± 3.2	0.99 ± 0.12
*Same correction used for Ni as for Cu
Calculated average compositions are given with ± one standard deviation
