# Supplementary material for: Fluids as primary carriers of sulphur and copper in magmatic assimilation
Source: Nat Commun. 2021 Nov 16;12:6609. doi: 10.1038/s41467-021-26969-3 (PMC8595724; doi:10.1038/s41467-021-26969-3)
Supplement: Supplementary file 10 — Supplementary Data 8 [file 41467_2021_26969_MOESM10_ESM.xlsx]

## Sheet: Supplementary Data 8
Sulphide compositions measured from the marcasite and chalcopyrite standards
Sulphide compositions have been measured from the Astimex’s 53 Mineral Mount MINM25-53 with FE-SEM equipped with EDS detector and normalized to 100 wt.%
	Measured		Reference value*		Deviation from standard		cv		Correction factor
	Marcasite (n = 19)	Chalcopyrite (n = 14)	Marcasite	Chalcopyrite	Marcasite	Chalcopyrite	Marcasite	Chalcopyrite	Marcasite	Chalcopyrite
Fe (wt.%)	45.8 ± 0.3	30.1 ± 0.2	46.54	30.44	0.0159003	0.0111695	0.00655022	0.00664452	1.01616	1.0113
Cu		34.4 ± 0.2		34.6		0.00578035		0.00581395		1.00581
S	54.2 ± 0.3	35.5 ± 0.3	53.46	34.95	0.0138421	0.0157368	0.00553506	0.0084507	0.986347	0.984507
Standard compositions measured with FE-SEM are given with ± one standard deviation
*Measured in-house at the Geological Survey of Finland, Espoo with Cameca Camebax SX100 electron microprobe equipped with five wavelength dispersive detectors
