# Supplementary material for: Fluids as primary carriers of sulphur and copper in magmatic assimilation
Source: Nat Commun. 2021 Nov 16;12:6609. doi: 10.1038/s41467-021-26969-3 (PMC8595724; doi:10.1038/s41467-021-26969-3)
Supplement: Supplementary file 11 — Supplementary Data 9 [file 41467_2021_26969_MOESM11_ESM.xlsx]

## Sheet: Supplementary Data 9
The capsule compositions have been measured by the LA-ICP-MS and data reduction conducted with the SILLS program. Average Au content of 15 Au90Pd10 (90.9 wt.%, 1σ = 0.14, n = 255) capsules1 was used as for internal standardization.
			Composition data (ppm)										Detection limits										1𝜎 errors
Measurement	Experiment	Measurement location	29Si	34S	56Fe	60Ni	63Cu	65Cu	105Pd	107Ag	197Au		29Si	34S	56Fe	60Ni	63Cu	65Cu	105Pd	107Ag	197Au		29Si	34S	56Fe	60Ni	63Cu	65Cu	105Pd	107Ag	197Au
VF-BS1.9cs1	700 °C, 200 Mpa	Cross-section tip	b.d.	719	b.d.	2	1686	1699	63289	731	909000		325	171.6	10.7	0.1	0.2	0.2	0.1	0.2	0.1			83.4		0.2	38	42.1	1429.9	17.8	23103.3
VF-BS1.9cs2	700 °C, 200 Mpa	Cross-section interior	b.d.	478	b.d.	b.d.	1684	1695	64041	700	909000		326.9	173.7	10.8	0.2	0.2	0.1	0.3	0.2	0.5			79.1			50	52.1	1966.6	20.4	27742.2
VF-BS1.9cs3	700 °C, 200 Mpa	Cross-section outerior	b.d.	393	38	6.2	1711	1715	62996	730	909000		344	185.3	11.4	0.2	0.2	0.2	0.3	0.2	1			93.7	7.6	0.4	56.2	61.1	2226	23.5	32197.5
VF-BS1.9cs4	700 °C, 200 Mpa	Cross-section interior	b.d.	457	b.d.	0.6	1703	1710	64755	732	909000		308.8	163.1	10.2	0.1	0.2	0.2	0.4	0.2	1.6			81.1		0.2	45.1	48.4	1789.4	18.5	26797.8
VF-BS1.9cs5	700 °C, 200 Mpa	Cross-section outerior	b.d.	379	b.d.	2.6	1708	1707	64333	737	909000		334.8	174.1	11.1	0.1	0.2	0.3	0.4	0.2	0.7			75.7		0.3	52.7	53.3	2183.6	21.8	30989.3
VF-BS1.9i1	700 °C, 200 Mpa	Interior	b.d.	657	193	11.5	1759	1750	65226	718	909000		463.2	234.3	15.2	0.1	0.2	0.3	0.3	0.3	1.4			111.9	14.3	0.8	72.7	73.8	2819.9	29	38546.7
VF-BS1.9i2	700 °C, 200 Mpa	Interior	b.d.	571	171	10.4	1753	1760	64241	726	909000		414.6	212.6	13.6	0.2	0.2	0.2	0.3	0.2	0.8			106.9	13.9	0.8	61	61.4	2391.5	23	32374.8
VF-BS1.9i3	700 °C, 200 Mpa	Interior	555	462	171	10.5	1746	1742	64600	710	909000		448.7	226.6	14.8	0.2	0.2	0.3	0.2	0.2	0.9		208.4	103.2	16.2	0.7	63.2	65.9	2458.9	24.4	35070.2
VF-BS1.9i4	700 °C, 200 Mpa	Interior	b.d.	571	155	10.6	1748	1749	62443	738	909000		504.9	251.9	16.5	0.1	0.2	0.4	0.3	0.2	1			114.8	17.8	0.8	45.9	46.9	1698	17.3	25071.9
VF-BS1.9i_5	700 °C, 200 Mpa	Interior	511	577	196	10.8	1754	1775	64513	722	909000		415.6	204.5	13.6	0.2	0.2	0.2	0.2	0.2	1.1		176	97.3	15.4	0.7	59.5	61.1	2278.5	23.2	32099.8
VF-BS1.8cs1	800 °C, 200 Mpa	Cross-section tip	b.d.	567	b.d.	1.1	1727	1724	63673	750	909000		365	192.1	12.7	0.2	0.2	0.2	0	0.2	0.6			93.9		0.2	49.6	54.9	1907.3	21.6	28377.1
VF-BS1.8cs2	800 °C, 200 Mpa	Cross-section interior	b.d.	358	b.d.	1.3	1665	1678	65532	687	909000		292.4	152.9	10.1	0.1	0.1	0.2	0.4	0.1	0.8			74.3		0.2	43.4	46.9	1778.5	17.6	25725.9
VF-BS1.8cs3	800 °C, 200 Mpa	Cross-section outerior	b.d.	320	b.d.	0.7	1675	1674	66734	692	909000		281.2	144.8	9.7	0	0.1	0.2	0.5	0.2	1.5			73.5		0.1	45.3	47.8	2001.7	18.6	27959.6
VF-BS1.8cs4	800 °C, 200 Mpa	Cross-section interior	b.d.	446	b.d.	1.7	1701	1700	66042	708	909000		275.4	136.9	9.4	0	0.1	0.2	0.3	0.1	1.7			70.2		0.2	39.2	41.9	1647.9	17.1	23900.8
VF-BS1.8cs5	800 °C, 200 Mpa	Cross-section outerior	b.d.	383	b.d.	2	1721	1735	64713	740	909000		343	174.5	11.8	0.2	0.2	0.3	0.5	0.1	1.7			76.9		0.2	61.5	65.2	2544.7	26.8	34955
VF-BS1.8i1	800 °C, 200 Mpa	Interior	b.d.	871	102	2.1	1708	1712	61242	704	909000		416.5	206.6	14.3	0.1	0.2	0.3	1.2	0.2	1.3			112.8	17.7	0.2	36.4	35.5	1467.3	13.4	20612.1
VF-BS1.8i2	800 °C, 200 Mpa	Interior	b.d.	769	64	1.3	1681	1683	62449	699	909000		360.9	173.7	12.4	0.2	0.2	0.2	0.3	0.2	0.8			91.3	10	0.2	61.7	63.5	2363.2	24.8	34588.3
VF-BS1.8i3	800 °C, 200 Mpa	Interior	b.d.	435	116	1.8	1655	1656	62658	668	909000		332.7	159.3	11.3	0.1	0.2	0.2	0.2	0.2	0.7			73.1	13.4	0.2	43.3	44.7	1749.5	17.2	24506
VF-BS1.8i4	800 °C, 200 Mpa	Interior	451	665	94	2.1	1629	1638	62637	663	909000		348.8	168.6	11.8	0.2	0.2	0.3	0.3	0.1	0.7		159.9	88.8	9.8	0.3	43.1	44.5	1671	17.3	24582.1
VF-BS1.8i5	800 °C, 200 Mpa	Interior	366	715	140	1.4	1647	1643	62449	680	909000		328.6	153.8	11.1	0.2	0.2	0.2	0.2	0.1	0.6		170.1	87.6	19.8	0.2	47.9	49.6	1932.3	19.8	28406.1
VF-BS1.6cs1	900 °C, 200 Mpa	Cross-section tip	b.d.	261	b.d.	3.2	1635	1644	62748	671	909000		305.8	150.3	9.8	0.1	0.1	0.2	0.2	0.1	0.9			68.4		0.3	44.7	48.6	1892.6	19.5	26751.7
VF-BS1.6cs2	900 °C, 200 Mpa	Cross-section interior	b.d.	362	b.d.	2.8	1680	1678	62985	715	909000		322.5	154.7	10.3	0.1	0.2	0.2	0.3	0.2	1.1			73.2		0.3	52.5	51.2	2098.2	21.7	29606.8
VF-BS1.6cs3	900 °C, 200 Mpa	Cross-section outerior	b.d.	315	b.d.	1.9	1662	1661	63923	697	909000		289.2	141.8	9.2	0	0.1	0.1	0.2	0.1	1.3			65.4		0.2	45.3	46.4	1823.3	18.7	26192.7
VF-BS1.6cs4	900 °C, 200 Mpa	Cross-section interior	b.d.	214	b.d.	2.5	1639	1640	59759	698	909000		364.9	177.1	11.5	0.3	0.2	0.3	0.5	0.2	1.6			87.1		0.3	68.3	71.3	2612.6	28.3	39711.6
VF-BS1.6cs5	900 °C, 200 Mpa	Cross-section outerior	b.d.	346	b.d.	3	1665	1668	61313	702	909000		332.1	154.5	10.4	0	0.2	0.3	0.3	0.2	1.3			72.7		0.3	63.6	64.2	2373	26.5	35590.7
VF-BS1.6i_1	900 °C, 200 Mpa	Interior	576	459	67	1.9	1689	1690	62357	717	909000		402.9	188.2	12.7	0.2	0.2	0.3	0.1	0.2	0.8		183.6	82.1	10.4	0.3	46	50.5	1910	19.3	28348.2
VF-BS1.6i_2	900 °C, 200 Mpa	Interior	373	405	113	2.4	1687	1681	64849	673	909000		353.5	163.1	11.1	0.1	0.2	0.2	0.1	0.2	0.7		178	68.2	16	0.3	44.1	52.8	1953.7	18.3	32042.3
VF-BS1.6i_3	900 °C, 200 Mpa	Interior	b.d.	444	106	2.9	1710	1733	61192	737	909000		415.3	188.2	13	0.2	0.2	0.3	0.3	0.2	0.8			91.7	19.4	0.3	37	40.4	1439.7	15.5	21516.2
VF-BS1.6i_4	900 °C, 200 Mpa	Interior	b.d.	337	86	2.2	1680	1688	60939	714	909000		352.4	162.6	11	0.2	0.2	0.2	0.2	0.1	0.7			79	16.9	0.2	42.2	44.3	1649.1	17.4	25378.1
VF-BS1.6i_5	900 °C, 200 Mpa	Interior	674	406	91	2.9	1743	1799	67651	726	909000		364.3	161.9	11.4	0.1	0.2	0.3	0.4	0.1	1.2		184.2	69.6	17.4	0.4	53.4	76.3	2585.1	21.4	23521
VF-BS1.4cs1	1000 °C, 200 Mpa	Cross-section tip	b.d.	290	b.d.	3.6	1696	1690	66052	726	909000		398.1	189.5	13.3	0.1	0.2	0.2	0.3	0.1	0.9			83.7		0.3	63.5	64.5	2395.2	26.8	36392.1
VF-BS1.4cs2	1000 °C, 200 Mpa	Cross-section interior	b.d.	440	b.d.	1.7	1502	1515	65859	688	909000		301.9	139.3	10	0.2	0.1	0.3	0.4	0.1	0.7			67.8		0.3	37.9	40.6	1693.7	15.6	23310.6
VF-BS1.4cs3	1000 °C, 200 Mpa	Cross-section outerior	b.d.	358	b.d.	2.9	1510	1516	65370	712	909000		325.1	151.6	10.8	0.1	0.2	0.2	0.4	0.1	1			70.8		0.3	37.1	39	1600.6	17.1	23112
VF-BS1.4cs4	1000 °C, 200 Mpa	Cross-section interior	b.d.	368	b.d.	1.2	1586	1575	66104	702	909000		317.5	142.9	10.6	0.2	0.2	0.2	0.5	0.1	1.5			64.2		0.2	41	41.3	1726.3	16.8	24178.2
VF-BS1.4cs5	1000 °C, 200 Mpa	Cross-section outerior	b.d.	442	b.d.	2.3	1609	1603	66306	720	909000		355.3	158.2	11.8	0	0.2	0	0.5	0.1	0.8			64.6		0.2	51.3	51.4	2184.3	20.9	29984.2
VF-BS1.4i1	1000 °C, 200 Mpa	Interior	393	456	69	1.3	1463	1469	65330	677	909000		307.4	138.4	10.2	0.2	0.1	0.3	0.1	0.1	0.6		158.3	68.2	12.6	0.2	48.3	49.7	2286.8	20	33088.3
VF-BS1.4i2	1000 °C, 200 Mpa	Interior	333	410	39	1.2	1591	1601	64946	746	909000		324.3	142.8	10.7	0.2	0.1	0.1	0.2	0.1	0.6		185.6	61.3	10.3	0.2	51.5	51.7	2331.7	22.5	32571.4
VF-BS1.4i3	1000 °C, 200 Mpa	Interior	b.d.	442	62	1.6	1551	1545	68187	700	909000		296.6	129.7	9.8	0.1	0.1	0.2	0.1	0.1	0.5			63.9	9.7	0.2	47.8	48.9	2200.6	20.3	28406
VF-BS1.4i4	1000 °C, 200 Mpa	Interior	b.d.	389	81	1.5	1597	1594	62981	743	909000		406.6	177.5	13.4	0.2	0.2	0.2	0.2	0.1	0.8			88.8	13.3	0.2	47.5	51.1	2385.3	24	31686.7
VF-BS1.4i5	1000 °C, 200 Mpa	Interior	544	325	49	2.1	1528	1500	65747	707	909000		316.3	136.2	10.4	0.1	0.1	0.2	0.2	0.1	0.6		179.3	63.1	9.8	0.2	38.7	42.9	1906.3	20.3	27308.6
GL2-3Fe9-1cs	700 °C, 200 Mpa	Cross-section tip	b.d.	444	b.d.	2.1	1814	1818	62908	911	909000		635.5	261.8	21.6	0.2	0.3	0.4	0.3	0.3	1.6			126.4		0.3	21.2	21.7	606.3	14.8	9188.5
GL2-3Fe9-2cs	700 °C, 200 Mpa	Cross-section tip	b.d.	469	b.d.	1.9	1786	1791	63842	827	909000		489.6	208.1	16.6	0.2	0.3	0.3	0.3	0.2	1.2			101.9		0.2	27	28.2	828.2	14.8	12514.3
GL2-3Fe9-3cs	700 °C, 200 Mpa	Cross-section outerior	b.d.	361	b.d.	1.7	1831	1828	65278	771	909000		470.5	199.1	15.9	0.2	0.3	0.3	0.3	0.1	1.2			101		0.2	17.3	19.8	552	9.9	8535.8
GL2-3Fe9-4cs	700 °C, 200 Mpa	Cross-section interior	b.d.	431	27	3.5	1725	1698	65376	808	909000		494.9	212.2	16.8	0.2	0.3	0.4	0.4	0.2	1.4			99.4	13.3	0.4	26.8	24.3	873	15.4	12332.5
GL2-3Fe9-5cs	700 °C, 200 Mpa	Cross-section outerior	b.d.	622	b.d.	3.5	1945	2050	61147	763	909000		894.6	385.3	30.3	0.5	0.5	0.5	0.5	0.3	2.5			174.7		0.5	26.1	29.5	872.6	14.5	13374.8
GL2-3Fe9-6cs	700 °C, 200 Mpa	Cross-section interior	b.d.	473	b.d.	4.4	1911	1897	62469	883	909000		994.1	430.5	33.7	0.4	0.5	0.6	0.5	0.4	2.7			202.5		0.5	31.1	34.8	834.3	14.4	16041.9
GL2-3Fe9-7cs	700 °C, 200 Mpa	Cross-section outerior	b.d.	b.d.	b.d.	1.1	1884	1887	57342	814	909000		1313.6	568	44.5	0.5	0.8	0.7	0.9	0.4	4					0.4	13.3	18	282.7	12	5027.2
GL2-3Fe9-10cs	700 °C, 200 Mpa	Cross-section interior	b.d.	614	b.d.	6.8	1826	1813	58234	832	909000		1259.5	542.3	42.8	0.6	0.7	0.8	0.5	0.5	3.8			252.6		0.9	24.9	28.4	820	15.1	11897.3
GL2-3Fe9-16cs	700 °C, 200 Mpa	Cross-section outerior	b.d.	632	b.d.	3	1931	1887	60118	942	909000		992.6	429.7	33.6	0.5	0.5	0.5	0.6	0.3	3.1			205.5		0.5	21.3	23.8	576.1	10.5	8088.2
GL2-3Fe9-18cs	700 °C, 200 Mpa	Cross-section interior	b.d.	b.d.	b.d.	2.6	1714	1720	63117	809	909000		572.2	252	19.3	0.3	0.3	0.4	0.5	0.2	1.8					0.3	19.1	21.9	595.8	13.1	9495.5
GL2-3Fe9-19cs	700 °C, 200 Mpa	Cross-section outerior	b.d.	371	b.d.	3.3	1618	1619	67632	715	909000		397.5	171.7	13.3	0.2	0.2	0.3	0.3	0.2	1.3			78.3		0.3	17.5	18.7	509.7	10.9	8865.2
GL2-3Fe9-20cs	700 °C, 200 Mpa	Cross-section interior	b.d.	306	b.d.	0.8	1587	1587	66883	710	909000		382.6	166.7	12.8	0.2	0.2	0.2	0.3	0.1	1.2			75.3		0.2	16.8	17.9	542.2	10.4	8811.7
1Marxer, F. Polybaric fractional crystallization of arc magmas – an experimental study. Zürich: Doctoral Thesis, ETH Zürich 1–369 (2021).
